# Supplementary material for: Metabolomic and Proteomic Profiling of Athletes Performing Physical Activity under Hypoxic Conditions
Source: Sports (Basel). 2024 Mar 5;12(3):72. doi: 10.3390/sports12030072 (PMC10975304; doi:10.3390/sports12030072)
Supplement: Supplementary file 1 [file sports-12-00072-s001.zip]

Archive with 1 entries (1 files):
- sports-2796040-supplementary.pdf
